# Supplementary material for: Natural language inference for Malayalam language using language agnostic sentence representation
Source: PeerJ Comput Sci. 2021 May 4;7:e508. doi: 10.7717/peerj-cs.508 (PMC8114806; doi:10.7717/peerj-cs.508)
Supplement: Supplemental Information 1 [file peerj-cs-07-508-s001.zip]

Archive with 17 entries (15 files):
- Code/
- Code/BERT_b.py
- Code/BERT_m.py
- Code/Doc2vec_b.py
- Code/Doc2vec_m.py
- Code/fastText_b.py
- Code/fastText_m.py
- Code/LASER_b.py
- Code/LASER_m.py
- Code/baseline/
- Code/baseline/100Dmean_m.py
- Code/baseline/word2vec.py
- Code/baseline/100Dlstm_b.py
- Code/baseline/100Dmean_b.py
- Code/baseline/100Dsum_b.py
- Code/baseline/100Dsum_m.py
- Code/baseline/100Dlstm_m.py
