# Supplementary material for: Natural language inference for Malayalam language using language agnostic sentence representation
Source: PeerJ Comput Sci. 2021 May 4;7:e508. doi: 10.7717/peerj-cs.508 (PMC8114806; doi:10.7717/peerj-cs.508)
Supplement: Supplemental Information 1 [file peerj-cs-07-508-s001.zip › Code/BERT_b.py]

# -*- coding: utf-8 -*-
"""BERT_binary.ipynb
BERT based binary classification

Automatically generated by Colaboratory.

Original file is located at
    https://colab.research.google.com/drive/1WRsuiP2cTL886JhIl-S6FCsuw2DTWP1N

author:Sara

"""

from transformers import BertTokenizer, TFBertModel
tokenizer = BertTokenizer.from_pretrained('bert-base-multilingual-cased')
model = TFBertModel.from_pretrained("bert-base-multilingual-cased")

import pandas as pd
df = pd.read_excel('data.xlsx')

textsentences = df.sentence1_Malayalam
hypsentences = df.sentence2_Malayalam
label = df.gold_label

textencodedout=[]
for text in textsentences:
  encoded_input = tokenizer(text, return_tensors='tf')
  output = model(encoded_input)
  textencodedout.append(output[0][0][0])


hypencodedout=[]
for hyp in hypsentences:
  encoded_input2 = tokenizer(hyp, return_tensors='tf')
  output2 = model(encoded_input2)
  hypencodedout.append(output2[0][0][0])

d=[]
import numpy as np

for (t,h) in zip(textencodedout,hypencodedout):
  d.append(np.concatenate([t, h,abs(t-h),np.multiply(t,h)]))

print (d[1].shape)

print (len(d))
traind = d[0:6391]
testd= d[6391:7989]
trainl = label[0:6391]
testl = label[6391:7989]


import numpy as np
traind = np.array(traind)
print (traind.shape)
testd = np.array(testd)
print (testd.shape)

from keras.utils import to_categorical
from sklearn import preprocessing
label_encoder = preprocessing.LabelEncoder()
train_Y = label_encoder.fit_transform(trainl)
y_train = to_categorical(train_Y)
test_Y = label_encoder.fit_transform(testl)
y_test = to_categorical(test_Y)

print (y_train[0])
#print (td[0].shape)
print (y_test[0])
print (train_Y[0])

# Multilayer Perceptron
from keras.utils import plot_model
from keras.models import Model, Sequential
from keras.layers import Input,Flatten
from keras.layers import Dense
from tensorflow.keras.callbacks import EarlyStopping

visible = Input(shape=(3072,))
hidden1 = Dense(768, activation='relu')(visible)
output = Dense(1, activation='sigmoid')(hidden1)
model = Model(inputs=visible, outputs=output)
# summarize layers
print(model.summary())
model.compile(loss='binary_crossentropy', optimizer='adam', metrics=['accuracy'])
early_stopping = EarlyStopping(monitor='val_loss',patience=5,verbose=1)
history = model.fit(traind,train_Y,epochs=100,validation_split=0.2,callbacks=[early_stopping])
y_pred = model.predict(testd)
acc = model.evaluate(testd,test_Y)
print (acc)
model.summary()

acct = model.evaluate(traind,train_Y)
print(acct)

y_pred = model.predict(testd)


for i in range(0, len(test_Y)):
  if y_pred[i] >= 0.5:
    y_pred_classes[i]= 1
  else:
    y_pred_classes[i]=0

print(y_pred_classes[0])
print (y_pred_classes[1])
y_test_output_Y_onehot = np.argmax(y_pred, axis=1)
print (y_test_output_Y_onehot[0])

from sklearn.metrics import classification_report
target_names = ['contradiction','entailment']
print(classification_report(test_Y, y_pred_classes, target_names=target_names))
y_test_output_Y_onehot = np.argmax(y_pred, axis=1)

from sklearn.metrics import log_loss
print (log_loss(test_Y, y_pred))

from sklearn.metrics import roc_curve, auc
fpr = dict()
tpr = dict()
roc_auc = dict()
fpr, tpr, _ = roc_curve(test_Y, y_pred)
roc_auc = auc(fpr, tpr)

pyplot.figure()
pyplot.plot(fpr, tpr, label='ROC curve (area = %0.2f)' % roc_auc, color='blue')
pyplot.plot([0, 1], [0, 1], 'k--')
pyplot.xlim([0.0, 1.0])
pyplot.ylim([0.0, 1.05])
pyplot.xlabel('False Positive Rate')
pyplot.ylabel('True Positive Rate')

pyplot.legend(loc="lower right")
pyplot.show()
