# Supplementary material for: Natural language inference for Malayalam language using language agnostic sentence representation
Source: PeerJ Comput Sci. 2021 May 4;7:e508. doi: 10.7717/peerj-cs.508 (PMC8114806; doi:10.7717/peerj-cs.508)
Supplement: Supplemental Information 1 [file peerj-cs-07-508-s001.zip › Code/BERT_m.py]

# -*- coding: utf-8 -*-
"""BERT_multiclass.ipynb

Automatically generated by Colaboratory.

Original file is located at
    https://colab.research.google.com/drive/1WRsuiP2cTL886JhIl-S6FCsuw2DTWP1N

author:Sara
"""
from transformers import BertTokenizer, TFBertModel
tokenizer = BertTokenizer.from_pretrained('bert-base-multilingual-cased')
model = TFBertModel.from_pretrained("bert-base-multilingual-cased")

import pandas as pd
df = pd.read_excel('data.xlsx')

textsentences = df.sentence1_Malayalam
hypsentences = df.sentence2_Malayalam
label = df.gold_label

textencodedout=[]
for text in textsentences:
  encoded_input = tokenizer(text, return_tensors='tf')
  output = model(encoded_input)
  textencodedout.append(output[0][0][0])

hypencodedout=[]
for hyp in hypsentences:
  encoded_input2 = tokenizer(hyp, return_tensors='tf')
  output2 = model(encoded_input2)
  hypencodedout.append(output2[0][0][0])

d=[]
import numpy as np

for (t,h) in zip(textencodedout,hypencodedout):
  d.append(np.concatenate([t, h,abs(t-h),np.multiply(t,h)]))

print (len(d))
traind = d[0:7000]
testd= d[7000:12000]
trainl = label[0:7000]
testl = label[7000:12000]

import numpy as np
traind = np.array(traind)
print (traind.shape)
testd = np.array(testd)
print (testd.shape)

from keras.utils import to_categorical
from sklearn import preprocessing
label_encoder = preprocessing.LabelEncoder()
train_Y = label_encoder.fit_transform(trainl)
y_train = to_categorical(train_Y)
test_Y = label_encoder.fit_transform(testl)
y_test = to_categorical(test_Y)


# Multilayer Perceptron
from keras.utils import plot_model
from keras.models import Model, Sequential
from keras.layers import Input,Flatten
from keras.layers import Dense
from tensorflow.keras.callbacks import EarlyStopping

visible = Input(shape=(3072,))
hidden1 = Dense(768, activation='relu')(visible)
output = Dense(3, activation='softmax')(hidden1)
model = Model(inputs=visible, outputs=output)
# summarize layers
print(model.summary())
model.compile(loss='categorical_crossentropy', optimizer='adam', metrics=['accuracy'])
early_stopping = EarlyStopping(monitor='val_loss',patience=5,verbose=1)
history = model.fit(traind,y_train,epochs=100,validation_split=0.2,callbacks=[early_stopping])
y_pred = model.predict(testd)
acc = model.evaluate(testd,y_test)
print (acc)
model.summary()

acct = model.evaluate(traind,y_train)
print(acct)

y_pred = model.predict(testd)

y_pred_classes = y_pred.argmax(axis=-1)


from sklearn.metrics import classification_report
target_names = ['contradiction','entailment','neutral']
print(classification_report(test_Y, y_pred_classes, target_names=target_names))
y_test_output_Y_onehot = np.argmax(y_pred, axis=1)
print (y_test_output_Y_onehot[0])


from matplotlib import pyplot
from sklearn.metrics import roc_curve, auc
fpr = dict()
tpr = dict()
roc_auc = dict()
for i in range(3):
    fpr[i], tpr[i], _ = roc_curve(y_test[:,i], y_pred[:, i])
    roc_auc[i] = auc(fpr[i], tpr[i])
    
    
for i in range(3):
    pyplot.figure()
    pyplot.plot(fpr[i], tpr[i], label='ROC curve (area = %0.2f)' % roc_auc[i] )
    pyplot.plot([0, 1], [0, 1], 'k--')
    pyplot.xlim([0.0, 1.0])
    pyplot.ylim([0.0, 1.05])
    pyplot.xlabel('False Positive Rate')
    pyplot.ylabel('True Positive Rate')
    pyplot.title('Receiver operating characteristic:'+target_names[i])
    pyplot.legend(loc="lower right")
    pyplot.show()    


pyplot.figure()
pyplot.plot(fpr[0], tpr[0], label='ROC curve (area = %0.2f)Contradiction' % roc_auc[0], color='red')
pyplot.plot(fpr[1], tpr[1], label='ROC curve (area = %0.2f)Entailment' % roc_auc[1] , color='blue' )
pyplot.plot(fpr[2], tpr[2], label='ROC curve (area = %0.2f)Neutral' % roc_auc[2] , color='green' )
pyplot.plot([0, 1], [0, 1], 'k--')
pyplot.xlim([0.0, 1.0])
pyplot.ylim([0.0, 1.05])
pyplot.xlabel('False Positive Rate')
pyplot.ylabel('True Positive Rate')


pyplot.legend(loc="lower right")
pyplot.show()

from sklearn.metrics import log_loss
log_loss(y_test, y_pred)
