# Supplementary material for: Natural language inference for Malayalam language using language agnostic sentence representation
Source: PeerJ Comput Sci. 2021 May 4;7:e508. doi: 10.7717/peerj-cs.508 (PMC8114806; doi:10.7717/peerj-cs.508)
Supplement: Supplemental Information 1 [file peerj-cs-07-508-s001.zip › Code/fastText_b.py]

#!/usr/bin/env python3
# -*- coding: utf-8 -*-
"""
Created on Mon Oct 12 09:23:41 2020
fastText word vectors based binary classification
@author: sara
"""

import numpy as np
from matplotlib import pyplot
import pandas as pd
from gensim.models import KeyedVectors
import keras
from keras.preprocessing.text import Tokenizer
from keras.preprocessing.sequence import pad_sequences
from keras.layers import Dense, Input, LSTM, Embedding, Dropout, Activation
from keras.layers.merge import concatenate
from keras.models import Model
from keras.layers.normalization import BatchNormalization
from keras.callbacks import EarlyStopping
from keras.utils import to_categorical
from sklearn import preprocessing
import gensim

MAX_SEQUENCE_LENGTH = 30
MAX_NB_WORDS = 200000
EMBEDDING_DIM = 300
VALIDATION_SPLIT = 0.1
rate_drop_lstm = 0.15 + np.random.rand() * 0.25
rate_drop_dense = 0.15 + np.random.rand() * 0.25

def text_to_tokens(text):
    return text.lower()

def get_label_index_mapping():
    return {"neutral": 0, "contradiction": 1, "entailment": 2}
    
def create_embedding_matrix(word_index):
    nb_words = min(MAX_NB_WORDS, len(word_index))+1
    word2vec = gensim.models.KeyedVectors.load_word2vec_format('wiki.ml.vec')
    embedding_matrix = np.zeros((nb_words, EMBEDDING_DIM))
    for word, i in word_index.items():
        if word in word2vec.vocab:
            embedding_matrix[i] = word2vec.word_vec(word)
    return embedding_matrix

def load_data():
    import xlrd 
    loc = ("data.xlsx") 
    text =[]
    hypothesis = []
    label =[]

    
    wb = xlrd.open_workbook(loc) 
    sheet = wb.sheet_by_name('Data') 
    print(sheet.cell_value(0, 0) )
      
    for i in range(1,sheet.nrows):
        text.append(sheet.cell_value(i,0))
        hypothesis.append(sheet.cell_value(i,1))
        label.append(sheet.cell_value(i,2))
 

    sentence1 = text
    sentence2 = hypothesis
    
    label_encoder = preprocessing.LabelEncoder()
    y = label_encoder.fit_transform(label)
    
    tokenizer = Tokenizer(num_words=MAX_NB_WORDS)
    tokenizer.fit_on_texts(sentence1 + sentence2)
    sequences1 = tokenizer.texts_to_sequences(sentence1)
    sequences2 = tokenizer.texts_to_sequences(sentence2)
    X1 = pad_sequences(sequences1, maxlen=MAX_SEQUENCE_LENGTH)
    X2 = pad_sequences(sequences2, maxlen=MAX_SEQUENCE_LENGTH)

    train_index = 5752
    test_index = 6391

    X1_train = X1[:train_index]
    X2_train = X2[:train_index]
    y_train = y[:train_index]
    
    X1_valid = X1[train_index:test_index]
    X2_valid = X2[train_index:test_index]
    y_valid = y[train_index:test_index]
    
    X1_test = X1[test_index:]
    X2_test = X2[test_index:]
    y_test = y[test_index:]
    
    
    return (X1_train, X2_train, y_train), (X1_valid, X2_valid, y_valid),(X1_test, X2_test, y_test), tokenizer

def StaticEmbedding(embedding_matrix):
    input_dim, output_dim = embedding_matrix.shape
    return Embedding(input_dim,
            output_dim,
            weights=[embedding_matrix],
            input_length=MAX_SEQUENCE_LENGTH,
            trainable=False)
    
def entail(feat1, feat2, num_dense=300):
    x = concatenate([feat1, feat2])
    x = Dropout(rate_drop_dense)(x)
    x = BatchNormalization()(x)
    x = Dense(300, activation="relu")(x)
    x = Dropout(rate_drop_dense)(x)
    x = BatchNormalization()(x)
    return x

def build_model(output_dim, embedding_matrix, num_lstm=300):
    sequence1_input = Input(shape=(MAX_SEQUENCE_LENGTH,), dtype='int32')
    sequence2_input = Input(shape=(MAX_SEQUENCE_LENGTH,), dtype='int32')
   
    # Embedding
    embed = StaticEmbedding(embedding_matrix)
    embedded_sequences1 = embed(sequence1_input)
    embedded_sequences2 = embed(sequence2_input)

    # Encoding
    encode = LSTM(num_lstm, dropout=rate_drop_lstm, recurrent_dropout=rate_drop_lstm)
    feat1 = encode(embedded_sequences1)
    feat2 = encode(embedded_sequences2)
   
    x = entail(feat1, feat2)
    preds = Dense(output_dim, activation='sigmoid')(x)
    model = Model(inputs=[sequence1_input, sequence2_input], outputs=preds)
    return model

    
if __name__ == "__main__":
    num_class = 1
    (X1_train, X2_train, y_train), (X1_valid, X2_valid, y_valid), (X1_test, X2_test, y_test),tokenizer = load_data()
    Y_train,Y_valid, Y_test = y_train,y_valid,y_test
    embedding_matrix = create_embedding_matrix(tokenizer.word_index) 
    model = build_model(output_dim=num_class, embedding_matrix=embedding_matrix) 
    model.compile(loss='binary_crossentropy', optimizer='nadam', metrics=['acc'])
    model.summary()
    early_stopping = EarlyStopping(monitor='val_loss', patience=10)
    hist = model.fit([X1_train, X2_train], Y_train, validation_data=([X1_valid, X2_valid], Y_valid),epochs=200, batch_size=2048, shuffle=True,callbacks=[early_stopping])
    scores = model.evaluate([X1_test,X2_test],Y_test)
    print ("Scores:", scores)
    
    pyplot.plot(hist.history['loss'], label='train')
    pyplot.plot(hist.history['val_loss'], label='validation')
    pyplot.ylabel('loss')
    pyplot.xlabel('epoch')
    pyplot.title('model loss')
    pyplot.legend()
    pyplot.show()


    pyplot.plot(hist.history['acc'],label='train')
    pyplot.plot(hist.history['val_acc'], label='validation')
    pyplot.title('model accuracy')
    pyplot.ylabel('accuracy')
    pyplot.xlabel('epoch')
    pyplot.legend()
    pyplot.show()

    y_prob = model.predict([X1_test,X2_test])
    
    y_pred = (y_prob > 0.5).astype(int)
    y_pred = np.ravel(y_pred)

 
    y_test_output_Y_onehot = Y_test
    from sklearn.metrics import classification_report,accuracy_score
    target_names = ['contradiction','entailment']
    print(classification_report(y_test_output_Y_onehot, y_pred, target_names=target_names))
    print (accuracy_score(y_test_output_Y_onehot, y_pred))
    
    from sklearn.metrics import matthews_corrcoef
    matthews_corrcoef(y_test_output_Y_onehot, y_prob)

    from sklearn.metrics import log_loss
    log_loss(y_test_output_Y_onehot, y_prob)


    from sklearn.metrics import roc_curve, auc
    fpr = dict()
    tpr = dict()
    roc_auc = dict()
    fpr, tpr, _ = roc_curve(y_test_output_Y_onehot, y_prob)
    roc_auc = auc(fpr, tpr)
    
    pyplot.figure()
    pyplot.plot(fpr, tpr, label='ROC curve (area = %0.2f)' % roc_auc, color='blue')
    pyplot.plot([0, 1], [0, 1], 'k--')
    pyplot.xlim([0.0, 1.0])
    pyplot.ylim([0.0, 1.05])
    pyplot.xlabel('False Positive Rate')
    pyplot.ylabel('True Positive Rate')
    
    pyplot.legend(loc="lower right")
    pyplot.show()  
