# Supplementary material for: Natural language inference for Malayalam language using language agnostic sentence representation
Source: PeerJ Comput Sci. 2021 May 4;7:e508. doi: 10.7717/peerj-cs.508 (PMC8114806; doi:10.7717/peerj-cs.508)
Supplement: Supplemental Information 1 [file peerj-cs-07-508-s001.zip › Code/baseline/word2vec.py]

#!/usr/bin/env python3
# -*- coding: utf-8 -*-
#Word2vec
"""
Created on Thu Mar  7 11:28:46 2019
Word vector model for 100D sum/mean of word embedding
@author: sara
"""

import gensim 
import logging
import numpy as np
from sklearn.manifold import TSNE
import matplotlib.pyplot as plt
from operator import add
import pandas as pd
import codecs
from sklearn.decomposition import PCA
logging.basicConfig(format='%(asctime)s : %(levelname)s : %(message)s', level=logging.INFO)
import matplotlib.font_manager as mfm
font_path = "/usr/share/fonts/Meera-Regular.ttf"
prop = mfm.FontProperties(fname=font_path) 


#Convert to list function
def converttolist(filename):
    f = codecs.open(filename,encoding="utf-8")
    line = f.readlines()
    sent = line   
    f.close()
    sentences = []
    elelist = []
    for sentence in sent:
        if sentence not in ' ':
            sentence = sentence.strip('.\n').replace('.\t',' ')
            sentence = sentence.replace('.\t',' ')
            tokens = sentence
            tokens = sentence.split(" ")
            elelist.append(tokens)
    return elelist  

#converttolistfromlist
def converttolfroml(file):
    elelist = []
    for sentence in file:
        sentence = str(sentence)
        sentence = sentence.strip('.\n')
        tokens = sentence.split(' ')
        elelist.append(tokens)
    return elelist

# word to vec model
def w2vmodel(train_sent):
    model = gensim.models.Word2Vec(train_sent, size=100,hs=1, window=3, min_count=1, workers=40)
    model.train(train_sent, total_examples=len(train_sent), epochs=10)
    model.save('Model_12000') 
    print ('\nModel_12000_corpus_count2')
    print (model.corpus_count)
    return model

#filepaths
train_sent1 = converttolist("Malayalamdatasamples.txt")
xl = pd.ExcelFile("data.xlsx")
dataset = xl.parse('Data')
hypothesis = dataset['sentence2_Malayalam']
hypothesis = converttolfroml(hypothesis)
text = dataset['sentence1_Malayalam']
text = converttolfroml(text)
train_sent = train_sent1+hypothesis+text


model = gensim.models.Word2Vec.load('Model_12000') # load the trained word vector model 
words = list(model.wv.vocab)
print (len(model.wv.vocab))


vectorlist = []
lenlist = []
wlist = [] 
sentenceslist = []

def get_mean_vector(word2vec_model, words):
    words = [word for word in words if word in word2vec_model.wv.vocab]
    if len(words) >= 1:
        return np.mean(word2vec_model[words], axis=0)
    else: 
        return (np.random.rand(100))

  
def get_sum_vector(word2vec_model, words):
    words = [word for word in words if word in word2vec_model.wv.vocab]
    if len(words) >= 1:
        return np.sum(word2vec_model[words], axis=0)
    else:
        return (np.random.rand(100))  
