# Supplementary material for: Natural language inference for Malayalam language using language agnostic sentence representation
Source: PeerJ Comput Sci. 2021 May 4;7:e508. doi: 10.7717/peerj-cs.508 (PMC8114806; doi:10.7717/peerj-cs.508)
Supplement: Supplemental Information 1 [file peerj-cs-07-508-s001.zip › Code/baseline/100Dsum_m.py]

#!/usr/bin/env python3
# -*- coding: utf-8 -*-
"""
Created 26th Feb 2021
Baseline Approaches : 100 dimensional sum of word embedding based model for multiclass classification.

@author: sara
"""
from __future__ import absolute_import, division, print_function


import numpy as np
np.random.seed(1337) #for result reproducibility


import tensorflow as tf
from tensorflow import keras
from keras import utils
import matplotlib.pyplot as plt
import word2vec
from sklearn.model_selection import train_test_split
from IPython.display import SVG
from keras.utils.vis_utils import model_to_dot
from keras.regularizers import L1L2
import numpy as np
from sklearn.linear_model import LogisticRegression
from sklearn import preprocessing
import pandas as pd
from keras.utils import to_categorical
from keras.layers import Dropout
print(tf.__version__)


xl = pd.ExcelFile("data.xlsx")
dataset = xl.parse('Data')
hypothesis = dataset['sentence2_Malayalam']
text = dataset['sentence1_Malayalam']
glabel = dataset['gold_label']

le = preprocessing.LabelEncoder()
glabelencoded = le.fit_transform(glabel)
output_Y = np.array(glabelencoded)
print (output_Y.shape)
input_text = word2vec.converttolfroml(text)
input_hyp = word2vec.converttolfroml(hypothesis)


textlist=[]
i=0
for doc in input_text:
    vec = word2vec.get_sum_vector(word2vec.model, doc)
    if len(vec) > 0:
        textlist.append(vec)
    i=i+1
print (len(textlist[0]))

hyplist=[]
i=0
for doc in input_hyp:
    vec = word2vec.get_sum_vector(word2vec.model, doc)
    if len(vec) > 0:
        hyplist.append(vec)
    i=i+1
print (len(hyplist[0]))

input_X = []
input_X = [np.concatenate((i,j),axis=0) for i, j in zip(textlist, hyplist)]
print (len(input_X))
input_X = np.array(input_X)
print (input_X.shape)

x_train = input_X[0:7000]
y_train = output_Y[0:7000]
x_test = input_X[7000:12000]
y_test = output_Y[7000:12000]

y_binary = to_categorical(y_train,3)
y_test_b = to_categorical(y_test,3)
# Neural Network 

from keras.models import Model
from keras.layers import Input, Dense

inputs = Input(shape=(200,))
x = Dense(100, activation='relu')(inputs)
x = Dropout(0.5)(x)
x = Dense(50, activation='relu')(x)
x = Dropout(0.5)(x)
x = Dense(25, activation='relu')(x)
x = Dropout(0.5)(x)

predictions = Dense(3, activation='softmax')(x)

model = Model(inputs=inputs, outputs=predictions)
model.compile(optimizer='Adam',
              loss='categorical_crossentropy',
              metrics=['accuracy']) 
model.summary()
history = model.fit(x_train, y_binary,epochs=40,validation_split = 0.2)  
scores = model.evaluate(x_test, y_test_b)
print("\n%s: %.2f%%" % (model.metrics_names[1], scores[1]*100))

plt.style.use('ggplot')

def plot_history(history):
    acc = history.history['accuracy']
    val_acc = history.history['val_accuracy']
    loss = history.history['loss']
    val_loss = history.history['val_loss']
    x = range(1, len(acc) + 1)

    plt.figure(figsize=(12, 5))
    plt.subplot(1, 2, 1)
    plt.plot(x, acc, 'b', label='Training acc')
    plt.plot(x, val_acc, 'r', label='Validation acc')
    plt.title('Training and validation accuracy')
    plt.legend()
    plt.subplot(1, 2, 2)
    plt.plot(x, loss, 'b', label='Training loss')
    plt.plot(x, val_loss, 'r', label='Validation loss')
    plt.title('Training and validation loss')
    plt.legend()

plot_history(history)

y_pred = np.argmax(model.predict(x_test), axis=-1)
y_prob = model.predict(x_test)
########################################################
y_test_output_Y_onehot = np.argmax(y_test_b, axis=1)

from sklearn.metrics import classification_report,accuracy_score
target_names = ['contradiction','entailment','neutral']
print(classification_report(y_test_output_Y_onehot, y_pred, target_names=target_names))
print (accuracy_score(y_test_output_Y_onehot, y_pred))

from sklearn.metrics import matthews_corrcoef
matthews_corrcoef(y_test_output_Y_onehot, y_pred)

from sklearn.metrics import log_loss
log_loss(y_test_output_Y_onehot, y_prob)

from sklearn.metrics import confusion_matrix
print (confusion_matrix(y_test_output_Y_onehot, y_pred))
