# Supplementary material for: Natural language inference for Malayalam language using language agnostic sentence representation
Source: PeerJ Comput Sci. 2021 May 4;7:e508. doi: 10.7717/peerj-cs.508 (PMC8114806; doi:10.7717/peerj-cs.508)
Supplement: Supplemental Information 1 [file peerj-cs-07-508-s001.zip › Code/baseline/100Dlstm_m.py]

#!/usr/bin/env python3
# -*- coding: utf-8 -*-
"""
Created on Fri Feb 26 10:07:42 2021
Baseline Approaches : 100 dimensional embedding based LSTM model for multiclass classification.
@author: sara
"""
from __future__ import absolute_import, division, print_function
from sklearn import preprocessing
import numpy as np
from matplotlib import pyplot
from keras.models import Sequential
from keras.layers import Dense,Embedding, LSTM,Dropout
from keras.utils import to_categorical
from keras.preprocessing.text import Tokenizer
from keras.preprocessing.sequence import pad_sequences

import xlrd 

loc = ("data.xlsx") 
inputA = []
inputB = []
inputC = []
comb_input = []

wb = xlrd.open_workbook(loc) 
sheet = wb.sheet_by_name('Data') 
print(sheet.cell_value(0, 0) )
  
for i in range(1,sheet.nrows):
    inputA.append(sheet.cell_value(i, 0)) 
    inputB.append(sheet.cell_value(i,1))
    comb_input.append(sheet.cell_value(i, 0) + ' ' +sheet.cell_value(i,1))
    inputC.append(sheet.cell_value(i,2))


tokenizer = Tokenizer()
tokenizer.fit_on_texts(comb_input)
sequences = tokenizer.texts_to_sequences(comb_input)
data = pad_sequences(sequences, maxlen=57,padding='post')
vocabulary_size = len(tokenizer.word_index)+1

label_encoder = preprocessing.LabelEncoder()
output_Y = label_encoder.fit_transform(inputC)
y_binary = to_categorical(output_Y)

x_train_input_X = data[0:7000]
x_test_input_X = data[7000:12000]
y_train_output_Y = y_binary[0:7000]
y_test_output_Y =y_binary[7000:12000]

## Network architecture
print('Build model...')
model = Sequential()
model.add(Embedding(vocabulary_size, 100, input_length=57))
model.add(Dropout(0.2))
model.add(LSTM(100))
model.add(Dense(3, activation='softmax'))
model.compile(loss='categorical_crossentropy', optimizer='adam', metrics=['accuracy'])
print (model.summary())
history = model.fit(x_train_input_X, y_train_output_Y,validation_split=0.2, epochs=5) 
y_pred = model.predict_classes(x_test_input_X)

trainscores = model.evaluate(x_train_input_X,y_train_output_Y)
scores = model.evaluate(x_test_input_X,y_test_output_Y)
y_test_output_Y_onehot = np.argmax(y_test_output_Y, axis=1)
y_prob = model.predict(x_test_input_X)
########################################################
from sklearn.metrics import classification_report,accuracy_score
target_names = ['contradiction','entailment','neutral']
print(classification_report(y_test_output_Y_onehot, y_pred, target_names=target_names))
print (accuracy_score(y_test_output_Y_onehot, y_pred))
########################################################
print ("Final result")
pyplot.plot(history.history['accuracy'],label='train')    
pyplot.plot(history.history['val_accuracy'], label='val')
#pyplot.title('Training-Val accuracy')
pyplot.ylabel('accuracy')
pyplot.xlabel('epochs')
pyplot.legend()
pyplot.show()

pyplot.plot(history.history['loss'],label='train')    
pyplot.plot(history.history['val_loss'], label='val')
#pyplot.title('Training-Val accuracy')
pyplot.ylabel('loss')
pyplot.xlabel('epochs')
pyplot.legend()
pyplot.show()

from sklearn.metrics import confusion_matrix
print (confusion_matrix(y_test_output_Y_onehot, y_pred))
